# Supplementary material for: A RAD51 assay feasible in routine tumor samples calls PARP inhibitor response beyond BRCA mutation
Source: EMBO Mol Med. 2018 Oct 30;10(12):e9172. doi: 10.15252/emmm.201809172 (PMC6284440; doi:10.15252/emmm.201809172)
Supplement: Supplementary file 9 — Movie EV1 [file EMMM-10-e9172-s007.zip]

Archive with 6 entries (4 files):
- MovieEV1/
- MovieEV1/EMM201809172V2_MovieEV1.avi
- MovieEV1/Movie_EV1.docx
- MovieEV1/__MACOSX/
- MovieEV1/__MACOSX/._EMM201809172V2_MovieEV1.avi
- MovieEV1/__MACOSX/._Movie_EV1.docx
